# Supplementary material for: Let’s Learn About Emotions Program: Acceptability, Fidelity, and Students’ Mental Well-Being Outcomes for Finnish Primary School Children
Source: Children (Basel). 2025 Sep 17;12(9):1251. doi: 10.3390/children12091251 (PMC12468062; doi:10.3390/children12091251)
Supplement: Supplementary file 1 [file children-12-01251-s001.zip]

Archive with 1 entries (1 files):
- children-3819559-supplementary.pdf
